# Supplementary material for: Global biodiversity data suggest allopolyploid plants do not occupy larger ranges or harsher conditions compared with their progenitors
Source: Ecol Evol. 2023 Aug 17;13(8):e10231. doi: 10.1002/ece3.10231 (PMC10433117; doi:10.1002/ece3.10231)
Supplement: Supplementary file 1 — Table S1 [file ECE3-13-e10231-s001.xlsx]

## Sheet: Species
Species Reference #	Family	Genus	Species	Ploidy	Parental pair
1	Asteraceae	Achillea	A. wilsoniana	4x	A. asiatica Serg (2x), A. acuminata (2x)
2	Asteraceae	Achillea	A. roseoalba	4x	Achillea roseoalba(2x) , Achillea asplenifolia (2x)
3	Asteraceae	Achillea	A. virescens	4x	Achillea millefolium (2x), Achillea nobilis (2x)
4	Asteraceae	Achillea	A. collina	4x	Achillea asplenifolia (2x), Achillea setacea (2x)
5	Poaceae	Aegilops	A. biuncialis	4x	Ae. comosa (2x), Ae. umbellulata (2x)
6	Poaceae	Aegilops	A. columnaris	4x	Ae. comosa (2x), Ae. umbellulata (2x)
7	Poaceae	Aegilops	A. crassa	4x	Ae. Comosa (2x), A. tauschii (2x)
8	Poaceae	Aegilops	A. cylindrica	4x	Ae. caudata (2x), A. tauschii (2x)
9	Poaceae	Aegilops	A. geniculata	4x	Ae. comosa (2x), Ae. umbellulata (2x)
10	Poaceae	Aegilops	A. kotschyi	4x	Ae. Umbellulata (2x), S-genome species (known diploid S genome species: Ae. Bicornis, Ae. Longissima, Ae. Searsii, Ae. Sharonensis, Ae. Speltoides)
11	Poaceae	Aegilops	A. neglecta	4x	Ae. comosa (2x), Ae. umbellulata (2x)
12	Poaceae	Aegilops	A. peregrina	4x	Ae. Umbellulata (2x), S-genome species (known diploid S genome species: Ae. Bicornis, Ae. Longissima, Ae. Searsii, Ae. Sharonensis, Ae. Speltoides)
13	Poaceae	Aegilops	A. triuncialis	4x	Ae. Umbellulata (2x), Ae. caudata (2x)
14	Poaceae	Aegilops	A. ventricosa	4x	A. tauschii (2x), Ae. uniaristata (2x)
15	Brassicaceae	Arabidopsis	A. kamchatica	4x	A. lyrata subsp. Lyrata (2x), A. halleri (2x)
16	Asteraceae	Artemisia	A. douglasiana	6x	Artemisia ludoviciana (4x), Artemisia suksdorfii (2x)
17	Asteraceae	Artemisia	A. oelandica	6x	Artemisia armeniaca (4x), Artemisia laciniata (2x)
18	Aspleniaceae	Asplenium	A. bradleyi	4x	A. montanum (2x), A. platyneuron (2x)
19	Aspleniaceae	Asplenium	A. pinnatifidium	4x	A. rhizophyllum (2x), A. montanum (2x)
20	Aspleniaceae	Asplenium	A. adiantum-nigrum	4x	Asplenium cuneifolium (2x), Asplenium onopteris (2x)
21	Aspleniaceae	Asplenium	A. appendiculatum subsp. appendiculatum	8x	Asplenium flaccidum (4x), Asplenium hookerianum (4x)
22	Aspleniaceae	Asplenium	A. appendiculatum subsp. maritimum	8x	Asplenium flaccidum (4x), Asplenium hookerianum (4x)
23	Aspleniaceae	Asplenium	A. gracillimum	8x	Asplenium hookerianum (4x), Asplenium bulbiferum (4x)
24	Brassicaceae	Brassica	B. napus	4x	B. rapa (2x), B. oleracea (2x)
25	Brassicaceae	Brassica	B. juncea	4x	B. rapa (2x), B. nigra (2x)
26	Brassicaceae	Capsella	C. bursa-pastoris	4x	Capsella orientalis (2x) and Capsella grandiflora/Capsella rubella (2x)
27	Brassicaceae	Cardamine	C. flexuosa	4x	Cardamine amara (2x), Cardamine hirsuta (2x)
28	Brassicaceae	Cardamine	C. raphanifolia	6 or 8x	Cardamine pratensis (2x, 4x, 6x), Cardamine amara (2x)
29	Asteraceae	Carthamus	C. creticus	6x	Carthamus leucocaulos (2x), Carthamus lanatus (4x)
30	Asteraceae	Centaurea	C. lagascana	6x	Centaurea ornata (4x), Centaurea toletana (2x)
31	Pteridaceae	Cheilanthes	C. tinaei	4x	C. hispanica (2x) and C. maderensis (2x)
32	Pteridaceae	Cheilanthes	C. wootonii	3x	Cheilanthes lindheimeri (2x or 3x), Cheilanthes fendleri (2x)
34	Onagraceae	Clarkia	C. similis	4x	C. epilobioides (2x) × C. modesta (2x)	* Note species group 33 was removed from the analysis.
35	Onagraceae	Clarkia	C. delicata	4x	C. epilobioides (2x) × C. unguiculata (2x)
36	Brassicaceae	Cochlearia	C. danica	6x	C. pyrenaica (2x), C. officianalis (4x)
37	Dryopteridaceae	Cystopteris	C. tennesseensis	4x	C. protrusa (2x), C. bulbifera (2x)
38	Orchidaceae	Dactylorhiza	D. urvilleana	4x	D. euxina (2x) × D. saccifera (2x)
39	Orchidaceae	Dactylorhiza	D. alpestris	4x	D. incarnata (2x), D. maculata group (D. fushsii, D. saccifera, D. maculata)
40	Orchidaceae	Dactylorhiza	D. lapponica	4x	D. incarnata (2x), D. fuchsii (2x)
41	Orchidaceae	Dactylorhiza	D. russowii	4x	D. incarnata (2x), D. maculata group (D. fushsii, D. saccifera, D. maculata)
42	Orchidaceae	Dactylorhiza	D. praetermissa	4x	D. incarnata (2x), D. maculata group (D. fushsii, D. saccifera, D. maculata)
43	Orchidaceae	Dactylorhiza	D. majalis	4x	Dactylorhiza fuchsii (2x) × D. incarnata (2x)
44	Orchidaceae	Dactylorhiza	D. baltica	4x	Dactylorhiza fuchsii (2x) × D. incarnata (2x)
45	Orchidaceae	Dactylorhiza	D. traunsteineri	4x	Dactylorhiza fuchsii (2x) × D. incarnata (2x)
46	Orchidaceae	Dactylorhiza	D. elata	4x	Dactylorhiza maculata (2x), Dactylorhiza incarnata (2x)
47	Orchidaceae	Dactylorhiza	D.purpurella	4x	Dactylorhiza fushsii (2x), Dactylorhiza incarnata (2x)
48	Brassicaceae	Draba	D. lactea	4/ 6x	Draba palanderiana (2x)
49	Dryopteridaceae	Dryopteris	D. campyloptera	4x	D. expansa (2x) and D. intermedia (2x)
50	Dryopteridaceae	Dryopteris	D. carthusiana	4x	D. intermedia (2x), D. "semicristata" (2x)
51	Dryopteridaceae	Dryopteris	D. cristata	4x	D. ludoviciana (2x), D. "semicristata" (2x)
52	Dryopteridaceae	Dryopteris	D. clintoniana	6x	Dryopteris goldiana (2x), Dryopteris cristata (4x)
53	Dryopteridaceae	Dryopteris	D. celsa	4x	Dryopteris goldiana (2x), Dryopteris ludoviciana (2x)
54	Lamiaceae	Galeopsis	G. bifida	4x	G. speciosa (2x), G. pubescens (2x)
55	Lamiaceae	Galeopsis	G. tetrahit	4x	G. sulphurea (2x), G. pubescens (2x)
56	Asteraceae	Helianthus	H. ciliaris	4x	H. arizonensis (2x), H. laciniatus (2x)
57	Poaceae	Hordeum	H. lechleri	6x	Hordeum comosum (2x)
58	Poaceae	Hordeum	H. parodii	6x	Hordeum chilense (2x), Hordeum tetraploidum (4x)
59	Poaceae	Hordeum	H. secalinum	4x	Hordeum marinum (2x), Hordeum chilense (2x)
60	Iridaceae	Iris	I. versicolor	6x	Iris virginica (4x), Iris setosa (2x)
61	Iridaceae	Iris	I. lutescens	4x	Iris pseudopumila (2x), Iris reichenbachii (2x)
62	Isoetaceae	Isoetes	I. maritima	4x	Isoetes echinospora (2x), Isoetes bolanderi (2x)
63	Isoetaceae	Isoetes	I. riparia	4x	Isoetes engelmannii (2x), Isoetes echinospora (2x)
64	Fabaceae	Leucaena	L. pallida	4x	Leucaena pueblana(2x)/Leucaena matudae (2x) × L. trichandra (2x)
65	Fabaceae	Leucaena	L. leucocephala	4x	Leucaena pulverulenta (2x) × Leucaena lanceolata (2x)
66	Fabaceae	Leucaena	L. diversifolia	4x	Leucaena pulverulenta (2x) × Leucaena trichandra (2x)
67	Fabaceae	Leucaena	L. confertiflora	4x	Leucaena trichandra (2x) × Leucaena cuspidata (2x)
68	Asteraceae	Melampodium	M. longicorne	6x	Melampodium strigosum (4x)
69	Asteraceae	Melampodium	M. sericeum	6x	Melampodium strigosum (4x), Melampodium linearilobum (2x)
70	Asteraceae	Melampodium	M. strigosum	4x	Melampodium longipes (2x) / Melampodium americanum (2x), Melampodium glabribracteatum (2x)
71	Loasaceae	Mentzelia	M. albicaulis	8x	Mentzelia obscura (4x), Mentzelia montana (4x)
72	Loasaceae	Mentzelia	M. gracilenta	4x	Mentzelia pectinata (2x), Mentzelia congesta (2x)
73	Loasaceae	Mentzelia	M. jonesii	4x	Mentzelia desertorum (2x), Mentzelia eremophila (2x)
74	Loasaceae	Mentzelia	M. obscura	4x	Mentzelia desertorum (2x), Mentzelia eremophila (2x)
75	Loasaceae	Mentzelia	M. veatchiana	6x	Mentzelia pectinata (2x), Mentzelia montana (4x)
76	Solanaceae	Nicotiana	N. clevelandii	4x	N. obtusifolia (N. trigonophylla) (2x) × Nicotiana attenuata (2x)
77	Solanaceae	Nicotiana	N. repanda	4x	Nicotiana sylvestris (2x) × Nicotiana obtusifolia (Nicotiana trigonophylla) (2x)
78	Solanaceae	Nicotiana	N. stocktonii	4x	Nicotiana sylvestris (2x) × Nicotiana obtusifolia (Nicotiana trigonophylla) (2x)
79	Solanaceae	Nicotiana	N. amplexicaulis	4x	Section Trigonophyllae (2x), N. sylvestris (2x)
80	Solanaceae	Nicotiana	N. cavicola	4x	Section Trigonophyllae (2x), N. sylvestris (2x)
81	Solanaceae	Nicotiana	N. excelsior	4x	Section Trigonophyllae (2x), N. sylvestris (2x)
82	Solanaceae	Nicotiana	N. fragrans	4x	Section Trigonophyllae (2x), N. sylvestris (2x)
83	Solanaceae	Nicotiana	N. goodspeedii	4x	Section Trigonophyllae (2x), N. sylvestris (2x)
84	Solanaceae	Nicotiana	N. maritima	4x	Section Trigonophyllae (2x), N. sylvestris (2x)
85	Solanaceae	Nicotiana	N. megalosiphon	4x	Section Trigonophyllae (2x), N. sylvestris (2x)
86	Solanaceae	Nicotiana	N. occidentalis	4x	Section Trigonophyllae (2x), N. sylvestris (2x)
87	Solanaceae	Nicotiana	N. quadrivalvis	4x	N. obtusifolia (N. trigonophylla) (2x) × Nicotiana attenuata (2x)
88	Solanaceae	Nicotiana	N. rotundifolia	4x	Section Trigonophyllae (2x), N. sylvestris (2x)
89	Solanaceae	Nicotiana	N. suaveolens	4x	Section Trigonophyllae (2x), N. sylvestris (2x)
90	Solanaceae	Nicotiana	N. velutinia	4x	Section Trigonophyllae (2x), N. sylvestris (2x)
91	Solanaceae	Nicotiana	N. benthamiana	4x	Section Trigonophyllae (2x), N. sylvestris (2x)
92	Poaceae	Paspalum	P. urvillei	4x	Paspalum juergensii (2x)
93	Paeoniaceae	Paeonia	P. russi	4x	Paeonia lactiflora (2x) × Paeonia mairei (2x)
94	Polygonaceae	Persicaria	P. minor	4x	Persicaria hydropiperoides (4x), P. hydropiper (2x)
95	Polygonaceae	Persicaria	P. nodosa	4x	Persicaria lapathifolia (2x), Persicaria viscofera (2x)
96	Polygonaceae	Persicaria	P. punctata	4x	Persicaria hydropiper (2x), Persicaria hirsuta (2x)
97	Polygonaceae	Persicaria	P. japonica	4x	Persicaria hydropiper (2x)
98	Polygonaceae	Persicaria	P. kawagoeana	unknown (likely 4x)	Persicaria foliosa (2x), Persicaria hirsuta (2x)
99	Polygonaceae	Persicaria	P. posumbu	4x	Persicaria foliosa (2x)
100	Plantaginaceae	Plantago	P. raoulii	8x	Plantago debilis (2x)
101	Plantaginaceae	Plantago	P. rugelii	4x	Plantago depressa (2x) / Plantago camtschatica (2x), Plantago asiatica (4x)
102	Poaceae	Poa	P. annua L.	4x	P. supina (2x) and P. infirma (2x)
103	Polypodiaceae	Polypodium	P. hesperium	4x	Polypodium amorphum (2x), Polypodium glycyrrhiza (2x)
104	Polypodiaceae	Polypodium	P. saximontanum	4x	Polypodium amorphum (2x), Polypodium sibiricum (2x)
105	Polypodiaceae	Polypodium	P. calirhiza	4x	Polypodium californicum (2x),Polypodium glycyrrhiza (2x)
106	Polypodiaceae	Polystichum	P. californicum	4x	Polystichum dudleyi (2x), Polystichum imbricans (2x)
107	Polypodiaceae	Polystichum	P. scopulinum	4x	Polystichum lemmonnii (2x), Polystichum imbricans (2x)
108	Primulaceae	Primula	P. egaliksensis	4x	Primula nutans (2x), Primula mistassinica (2x)
109	Primulaceae	Primula	P. laurentiana	8x	Primula incana (6x), Primula mistassinica (2x)
110	Primulaceae	Primula	P. stricta	14x	Primula scandinavica (8x), Primula scotica (6x)
111	Caryophyllaceae	Silene	S. involucrata	4x	Silene uralensis (2x), Silene ajanensis (2x)
112	Caryophyllaceae	Silene	S. sorensenis	6x	Silene involucrata (4x), Silene ajanensis (2x)
113	Solanaceae	Solanum	S. stoloniferum	4x	Solanum cardiophyllum (2,3 or 4x), Solanum verrucosum (2x)
114	Solanaceae	Solanum	S. demissum	6x	Solanum acaule (4x)
115	Solanaceae	Solanum	S. iopetalum	6x	Solanum leptophyes (2x)
116	Poaceae	Spartina	S. anglica	12x	Spartina maritima (6x), Spartina alterniflora (6x)
117	Asteraceae	Stephanomeria	S. elata	4x	Stephanomeria exigua subsp. deanei (2x) × Stephanomeria virgata (2x)
118	Poaceae	Thinopyrum	T. junceum	4x	Thinopyrum elongatum(2x), Thinopyrum junceiforme (4x)
119	Poaceae	Thinopyrum	T. distichum	4x	Thinopyrum elongatum (2x), Thinopyrum bessarabicum (2x)
120	Asteraceae	Tragopogon	T. castellanus	4x	Tragopogon lamottei (2x) × Tragopogon crocifolius (2x)
121	Poaceae	Triticum	T. turgidum	4x	Aegilops speltoides (2x), T. urartu (2x)
122	Turneraceae	Turnera	T. cuneiformis	8x	T. orientalis (6x)
123	Violaceae	Viola	V. lactea	6x	Viola stagnina (2x)
124	Violaceae	Viola	V. pumila	4x	Viola stagnina (2x)
Asteraceae	14
Brassicaceae	8
Solanaceae	19
Poaceae	19
Orchidaceae	10

## Sheet: References
Species Reference #	References
1	Guo, Y.-P [Yan-Ping], Ehrendorfer, F [Friedrich], & Samuel, R. (2004). Phylogeny and systematics of Achillea (Asteraceae­Anthemideae) inferred from nrITS and plastid trnL­F DNA sequences. TAXON, 53(3), 657-672A. https://doi.org/10.2307/4135441
1	Guo, Y.-P [Y-P], Vogl, C [C.], van Loo, M., & Ehrendorfer, F [F.] (2006). Hybrid origin and differentiation of two tetraploid Achillea species in East Asia: Molecular, morphological and ecogeographical evidence. Molecular Ecology, 15(1), 133–144. https://doi.org/10.1111/j.1365-294X.2005.02772.x
2,3	Guo, Y.-P [Yan-Ping], Saukel, J., Mittermayr, R., & Ehrendorfer, F [Friedrich] (2005). Aflp analyses demonstrate genetic divergence, hybridization, and multiple polyploidization in the evolution of Achillea (Asteraceae-Anthemideae). The New Phytologist, 166(1), 273–289. https://doi.org/10.1111/j.1469-8137.2005.01315.x
4	Ma, J.-X., Li, Y.-N., Vogl, C [Claus], Ehrendorfer, F [Friedrich], & Guo, Y.-P [Yan-Ping] (2010). Allopolyploid speciation and ongoing backcrossing between diploid progenitor and tetraploid progeny lineages in the Achillea millefolium species complex: Analyses of single-copy nuclear genes and genomic AFLP. BMC Evolutionary Biology, 10, 100. https://doi.org/10.1186/1471-2148-10-100
5-14	Meimberg, H., Rice, K. J., Milan, N. F., Njoku, C. C., & McKay, J. K. (2009). Multiple origins promote the ecological amplitude of allopolyploid Aegilops (Poaceae). American Journal of Botany, 96(7), 1262–1273. https://doi.org/10.3732/ajb.0800345
14	Gandhi, H. T., Vales, M. I., Watson, C. J. W., Mallory-Smith, C. A., Mori, N., Rehman, M., Zemetra, R. S., & Riera-Lizarazu, O. (2005). Chloroplast and nuclear microsatellite analysis of Aegilops cylindrica. TAG. Theoretical and Applied Genetics. Theoretische Und Angewandte Genetik, 111(3), 561–572. https://doi.org/10.1007/s00122-005-2047-z
15	Shimizu-Inatsugi, R., Lihová, J., Iwanaga, H., Kudoh, H., Marhold, K [Karol], Savolainen, O., Watanabe, K., Yakubov, V. V., & Shimizu, K. K. (2009). The allopolyploid Arabidopsis kamchatica originated from multiple individuals of Arabidopsis lyrata and Arabidopsis halleri. Molecular Ecology, 18(19), 4024–4048. https://doi.org/10.1111/j.1365-294X.2009.04329.x
16, 34, 35	Chapman, M. A., & Burke, J. M. (2007). Genetic divergence and hybrid speciation. Evolution; International Journal of Organic Evolution, 61(7), 1773–1780. https://doi.org/10.1111/j.1558-5646.2007.00134.x
17	Ehrendorfer, F [Friedrich] (1964). Notizen zur Cytotaxonomie und Evolution der GattungArtemisia. Sterreichische Botanische Zeitschrift, 111(1), 84–142. https://doi.org/10.1007/BF01373322
18,19	Werth, C. R., Guttman, S. I., & Eshbaugh, W. H. (1985). Electrophoretic Evidence of Reticulate Evolution in the Appalachian Asplenium Complex. Systematic Botany, 10(2), 184. https://doi.org/10.2307/2418344
20	Ranker, T. A., Floyd, S. K., & Trapp, P. G. (1994). Multiple COLONIZATIONS OF ASPLENIUM ADIANTUM-NIGRUM ONTO THE HAWAIIAN ARCHIPELAGO. Evolution; International Journal of Organic Evolution, 48(4), 1364–1370. https://doi.org/10.1111/j.1558-5646.1994.tb05319.x
21-23	Shepherd, L. D., Perrie, L. R., & Brownsey, P. J. (2008). Low-copy nuclear DNA sequences reveal a predominance of allopolyploids in a New Zealand Asplenium fern complex. Molecular Phylogenetics and Evolution, 49(1), 240–248. https://doi.org/10.1016/j.ympev.2008.06.015
24-25	Nagaharu, U. (1935). Genome analysis in Brassica with special reference to the experimental formation of B. napus and peculiar mode of fertilization. Japanese Journal of Botany, 7, 389–452.
26	Douglas, G. M., Gos, G., Steige, K. A., Salcedo, A., Holm, K., Josephs, E. B., Arunkumar, R., Ågren, J. A., Hazzouri, K. M., Wang, W., Platts, A. E., Williamson, R. J., Neuffer, B., Lascoux, M., Slotte, T., & Wright, S. I. (2015). Hybrid origins and the earliest stages of diploidization in the highly successful recent polyploid Capsella bursa-pastoris. Proceedings of the National Academy of Scien…
27	Mandáková, T., Marhold, K [Karol], & Lysak, M. A. (2014). The widespread crucifer species Cardamine flexuosa is an allotetraploid with a conserved subgenomic structure. The New Phytologist, 201(3), 982–992. https://doi.org/10.1111/nph.12567
28	Perný, M., Tribsch, A [A.], Stuessy, T. F [T. F.], & Marhold, K [K.] (2005). Taxonomy and cytogeography of Cardamine raphanifolia and C. gallaecica (Brassicaceae) in the Iberian Peninsula. Sterreichische Botanische Zeitschrift, 254(1-2), 69–91. https://doi.org/10.1007/s00606-005-0317-5
29	Garnatje, T., Garcia, S., Vilatersana, R., & Vallès, J. (2006). Genome size variation in the genus Carthamus (Asteraceae, Cardueae): Systematic implications and additive changes during allopolyploidization. Annals of Botany, 97(3), 461–467. https://doi.org/10.1093/aob/mcj050
30	Garcia-Jacas, N., Soltis, P. S., Font, M., Soltis, D. E., Vilatersana, R., & Susanna, A. (2009). The polyploid series of Centaurea toletana: Glacial migrations and introgression revealed by nrDNA and cpDNA sequence analyzes. Molecular Phylogenetics and Evolution, 52(2), 377–394. https://doi.org/10.1016/j.ympev.2009.03.010
31	Pangua, E., Pajarón, S., & Quintanilla, L. G. (2019). Fitness of an allopolyploid rupicolous fern compared with its diploid progenitors: From sporogenesis to sporophyte formation. American Journal of Botany, 106(7), 984–995. https://doi.org/10.1002/ajb2.1314
32	Grusz, A. L., Windham, M. D., & Pryer, K. M. (2009). Deciphering the origins of apomictic polyploids in the Cheilanthes yavapensis complex (Pteridaceae). American Journal of Botany, 96(9), 1636–1645. https://doi.org/10.3732/ajb.0900019
34, 35	Ford, V. S., & Gottlieb, L. D. (2002). Single mutations silence PGiC2 genes in two very recent allotetraploid species of Clarkia. Evolution; International Journal of Organic Evolution, 56(4), 699–707. https://doi.org/10.1111/j.0014-3820.2002.tb01381.x
34,35	Levin, R. A., Wagner, W. L., Hoch, P. C., Hahn, W. J., Rodriguez, A., Baum, D. A., Katinas, L., Zimmer, E. A., & Sytsma, K. J. (2004). Paraphyly in Tribe Onagreae: Insights into Phylogenetic Relationships of Onagraceae Based on Nuclear and Chloroplast Sequence Data. Systematic Botany, 29(1), 147–164. https://doi.org/10.1600/036364404772974293
36	Koch, M., Huthmann, M., & Hurka, H. (1998). Isozymes, Speciation and Evolution in the Polyploid Complex Cochlearia L. (Brassicaceae). Botanica Acta, 111(5), 411–425. https://doi.org/10.1111/j.1438-8677.1998.tb00727.x
37	Haufler, C. H., & Windham, M. D. (1991). New Species of North American Cystopteris and Polypodium, with Comments on Their Reticulate Relationships. American Fern Journal, 81(1), 7. https://doi.org/10.2307/1547129
38	Hedrén, M. (2001). Systematics of the Dactylorhiza euxina/incarnata/maculata polyploid complex (Orchidaceae) in Turkey: evidence from allozyme data. Sterreichische Botanische Zeitschrift, 229(1-2), 23–44. https://doi.org/10.1007/s006060170016
38, 43-45	Pillon, Y., Fay, M. F., Shipunov, A. B., & Chase, M. W. (2006). Species diversity versus phylogenetic diversity: A practical study in the taxonomically difficult genus Dactylorhiza (Orchidaceae). Biological Conservation, 129(1), 4–13. https://doi.org/10.1016/j.biocon.2005.06.036
39-42	NORDSTRÖM, S., & HEDRÉN, M. (2009). Genetic diversity and differentiation of allopolyploid Dactylorhiza (Orchidaceae) with particular focus on the Dactylorhiza majalis ssp. traunsteineri/lapponica complex. Biological Journal of the Linnean Society, 97(1), 52–67. https://doi.org/10.1111/j.1095-8312.2008.01183.x
43-47	Pillon, Y., Fay, M. F., HEDRÉN, M., Bateman, R. M., Devey, D. S., Shipunov, A. B., van der Bank, M., & Chase, M. W. (2007). Evolution and temporal diversification of western European polyploid species complexes in Dactylorhiza (Orchidaceae). TAXON, 56(4), 1185–1208. https://doi.org/10.2307/25065911
48	GRUNDT, H. H., OBERMAYER, R., & BORGEN, L. I. (2005). Ploidal levels in the arctic-alpine polyploid Draba lactea (Brassicaceae) and its low-ploid relatives. Botanical Journal of the Linnean Society, 147(3), 333–347. https://doi.org/10.1111/j.1095-8339.2005.00377.x
49,50	Sessa, E. B., Zimmer, E. A., & Givnish, T. J. (2012). Unraveling reticulate evolution in North American Dryopteris (Dryopteridaceae). BMC Evolutionary Biology, 12, 104. https://doi.org/10.1186/1471-2148-12-104
51	Juslén, A., Väre, H., & Wikström, N. (2011). Relationships and evolutionary origins of polyploid Dryopteris (Dryopteridaceae) from Europe inferred using nuclear pgiC and plastid trnL-F sequence data. TAXON, 60(5), 1284–1294. https://doi.org/10.1002/tax.605005
52	Walker, S. (1959). Cytotaxonomic Studies of Some American Species of Dryopteris. American Fern Journal, 49(3), 104. https://doi.org/10.2307/1545706
53	Werth, C. R. (1991). Isozyme Studies on the Dryopteris "spinulosa" Complex, I: The Origin of the Log Fern Dryopteris celsa. Systematic Botany, 16(3), 446. https://doi.org/10.2307/2419336
54,55	Bendiksby, M., Tribsch, A [Andreas], Borgen, L., Trávníček, P., & Brysting, A. K. (2011). Allopolyploid origins of the Galeopsis tetraploids--revisiting Müntzing's classical textbook example using molecular tools. The New Phytologist, 191(4), 1150–1167. https://doi.org/10.1111/j.1469-8137.2011.03753.x
56	Church, S. A., & Spaulding, E. J. (2009). Gene expression in a wild autopolyploid sunflower series. The Journal of Heredity, 100(4), 491–495. https://doi.org/10.1093/jhered/esp008
57-59	Blattner, F. R. (2004). Phylogenetic analysis of Hordeum (Poaceae) as inferred by nuclear rDNA ITS sequences. Molecular Phylogenetics and Evolution, 33(2), 289–299. https://doi.org/10.1016/j.ympev.2004.05.012
60	Lim, K. Y., Matyasek, R., Kovarik, A., & Leitch, A. (2007). Parental origin and genome evolution in the allopolyploid Iris versicolor. Annals of Botany, 100(2), 219–224. https://doi.org/10.1093/aob/mcm116
61	Colasante, M., & Sauer, W. (1993). The genus Iris L. in Latium (central Italy): general remarks on the morphological and karyological differentiation as well as on the ecological adaptation and flowering periods. Linzer Biologische Beiträge, 25(2), 1189–1204.
62,63	Hoot, S. B., Napier, N. S., & Taylor, W. C. (2004). Revealing unknown or extinct lineages within Isoetes (Isoetaceae) using DNA sequencesfrom hybrids. American Journal of Botany, 91(6), 899–904. https://doi.org/10.3732/ajb.91.6.899
64-67	Hughes, C. E., Govindarajulu, R., Robertson, A., Filer, D. L., Harris, S. A., & Bailey, C. D. (2007). Serendipitous backyard hybridization and the origin of crops. Proceedings of the National Academy of Sciences of the United States of America, 104(36), 14389–14394. https://doi.org/10.1073/pnas.0702193104
64	Govindarajulu, R., Hughes, C. E., & Bailey, C. D. (2011). Phylogenetic and population genetic analyses of diploid Leucaena (Leguminosae; Mimosoideae) reveal cryptic species diversity and patterns of divergent allopatric speciation. American Journal of Botany, 98(12), 2049–2063. https://doi.org/10.3732/ajb.1100259
68-70	Weiss‐Schneeweiss, H., Stuessy, T. F [Tod F.], & Villaseñor, J. L. (2009). Chromosome Numbers, Karyotypes, and Evolution in Melampodium (Asteraceae). International Journal of Plant Sciences, 170(9), 1168–1182. https://doi.org/10.1086/605876
71-75	Brokaw, J. M., & Hufford, L. (2010). Origins and introgression of polyploid species in Mentzelia section Trachyphytum (Loasaceae). American Journal of Botany, 97(9), 1457–1473. https://doi.org/10.3732/ajb.0900388
76-78,87	Chase, M. W., Knapp, S., Cox, A. V., Clarkson, J. J., Butsko, Y., Joseph, J., Savolainen, V., & Parokonny, A. S. (2003). Molecular systematics, GISH and the origin of hybrid taxa in Nicotiana (Solanaceae). Annals of Botany, 92(1), 107–127. https://doi.org/10.1093/aob/mcg087
76-78, 87	Clarkson, J. J., Knapp, S., Garcia, V. F., Olmstead, R. G., Leitch, A. R., & Chase, M. W. (2004). Phylogenetic relationships in Nicotiana (Solanaceae) inferred from multiple plastid DNA regions. Molecular Phylogenetics and Evolution, 33(1), 75–90. https://doi.org/10.1016/j.ympev.2004.05.002
79-86, 88-91	Clarkson, J. J., Kelly, L. J., Leitch, A. R., Knapp, S., & Chase, M. W. (2010). Nuclear glutamine synthetase evolution in Nicotiana: Phylogenetics and the origins of allotetraploid and homoploid (diploid) hybrids. Molecular Phylogenetics and Evolution, 55(1), 99–112. https://doi.org/10.1016/j.ympev.2009.10.003
91	Kelly, L. J., Leitch, A. R., Clarkson, J. J., Hunter, R. B., Knapp, S., & Chase, M. W. (2010). Intragenic recombination events and evidence for hybrid speciation in Nicotiana (Solanaceae). Molecular Biology and Evolution, 27(4), 781–799. https://doi.org/10.1093/molbev/msp267
92	Vaio, M., Mazzella, C., Porro, V., Speranza, P., López-Carro, B., Estramil, E., & Folle, G. A. (2007). Nuclear DNA content in allopolyploid species and synthetic hybrids in the grass genus Paspalum. Sterreichische Botanische Zeitschrift, 265(1-2), 109–121. https://doi.org/10.1007/s00606-006-0506-x
93	Sang, T., Crawford, D. J., & Stuessy, T. F [Tod F.] (1997). Chloroplast DNA phylogeny, reticulate evolution, and biogeography of Paeonia (Paeoniaceae). American Journal of Botany, 84(8), 1120–1136. https://doi.org/10.2307/2446155
94-96	Kim, S.-T., & Donoghue, M. J. (2008). Incongruence between cpDNA and nrITS trees indicates extensive hybridization within Eupersicaria (Polygonaceae). American Journal of Botany, 95(9), 1122–1135. https://doi.org/10.3732/ajb.0700008
97-99	Kim, S.-T., Sultan, S. E., & Donoghue, M. J. (2008). Allopolyploid speciation in Persicaria (Polygonaceae): Insights from a low-copy nuclear region. Proceedings of the National Academy of Sciences of the United States of America, 105(34), 12370–12375. https://doi.org/10.1073/pnas.0805141105
100,101	Ishikawa, N., Yokoyama, J., & Tsukaya, H. (2009). Molecular evidence of reticulate evolution in the subgenus Plantago (Plantaginaceae). American Journal of Botany, 96(9), 1627–1635. https://doi.org/10.3732/ajb.0800400
102	Nannfeldt, J. A. (1937). The chromosome numbers of Poa, sect. Ochlopoa A and Gr. and their taxonomical significance. Botaniska Notiser, 238–257.
103-105	Haufler, C. H., & Windham, M. D. (1991). New Species of North American Cystopteris and Polypodium, with Comments on Their Reticulate Relationships. American Fern Journal, 81(1), 7. https://doi.org/10.2307/1547129
106,107	Soltis, P. S., Soltis, D. E., & Wolf, P. G. (1991). Allozymic and Chloroplast DNA Analyses of Polyploidy in Polystichum (Dryopteridaceae). I. The Origins of P. californicum and P. scopulinum. Systematic Botany, 16(2), 245. https://doi.org/10.2307/2419277
108-110	Guggisberg, A., Bretagnolle, F., & Mansion, G. (2006). Allopolyploid Origin of the Mediterranean Endemic, Centaurium bianoris (Gentianaceae), Inferred by Molecular Markers. Systematic Botany, 31(2), 368–379. https://doi.org/10.1600/036364406777585937
111	Popp, M. (2004). Disentangling the reticulate history of polyploids in Silene (Caryophyllaceae). Comprehensive summaries of Uppsala dissertations from the Faculty of Science and Technology: Vol. 924. Acta Universitatis Upsaliensis; Univ.-bibl [distributör].
112	Popp, M., Erixon, P., Eggens, F., & Oxelman, B. (2005). Origin and Evolution of a Circumpolar Polyploid Species Complex in Silene (Caryophyllaceae) Inferred from Low Copy Nuclear RNA Polymerase Introns, rDNA, and Chloroplast DNA. Systematic Botany, 30(2), 302–313. https://doi.org/10.1600/0363644054223648
113	Pendinen, G., Gavrilenko, T., Jiang, J., & Spooner, D. M. (2008). Allopolyploid speciation of the Mexican tetraploid potato species Solanum stoloniferum and S. Hjertingii revealed by genomic in situ hybridization. Genome, 51(9), 714–720. https://doi.org/10.1139/G08-052
114,115	Volkov, R. A., Zanke, C., Panchuk, I. I., & Hemleben, V. (2001). Molecular evolution of 5S rDNA of Solanum species (sect. Petota): application for molecular phylogeny and breeding. TAG. Theoretical and Applied Genetics. Theoretische Und Angewandte Genetik, 103(8), 1273–1282. https://doi.org/10.1007/s001220100670
116	AINOUCHE, M. L., BAUMEL, A., & SALMON, A. (2004). Spartina anglica C. E. Hubbard: a natural model system for analysing early evolutionary changes that affect allopolyploid genomes. Biological Journal of the Linnean Society, 82(4), 475–484. https://doi.org/10.1111/j.1095-8312.2004.00334.x
117	Lee, J., Baldwin, B. G., & Gottlieb, L. D. (2002). Phylogeny of Stephanomeria and related genera (compositae-lactuceae) based on analysis of 18S-26S nuclear rDNA ITS and ETS sequences. American Journal of Botany, 89(1), 160–168. https://doi.org/10.3732/ajb.89.1.160
118	Arterburn, M., Kleinhofs, A., Murray, T., & Jones, S. (2011). Polymorphic nuclear gene sequences indicate a novel genome donor in the polyploid genus Thinopyrum. Hereditas, 148(1), 8–27. https://doi.org/10.1111/j.1601-5223.2010.02084.x
119	Liu, Z. W., & Wang, R. R. (1993). Genome constitutions of Thinopyrum curvifolium, T. Scirpeum, T. Distichum, and T. Junceum (Triticeae: Gramineae). Genome, 36(4), 641–651. https://doi.org/10.1139/g93-085
120	Mavrodiev, E. V., Chester, M., Suárez-Santiago, V. N., Visger, C. J., Rodriguez, R., Susanna, A., Baldini, R. M., Soltis, P. S., & Soltis, D. E. (2015). Multiple origins and chromosomal novelty in the allotetraploid Tragopogon castellanus (Asteraceae). The New Phytologist, 206(3), 1172–1183. https://doi.org/10.1111/nph.13227
120	Mavrodiev, E. V., Tancig, M., Sherwood, A. M., Gitzendanner, M. A., Rocca, J., Soltis, P. S., & Soltis, D. E. (2005). Phylogeny of Tragopogon L. (Asteraceae) Based on Internal and External Transcribed Spacer Sequence Data. International Journal of Plant Sciences, 166(1), 117–133. https://doi.org/10.1086/425206
121	A chromosome-based draft sequence of the hexaploid bread wheat (Triticum aestivum) genome (2014). Science (New York, N.Y.), 345(6194), 1251788. https://doi.org/10.1126/science.1251788
121	Cox, T. S. (1997). Deepening the Wheat Gene Pool. Journal of Crop Production, 1(1), 1–25. https://doi.org/10.1300/J144v01n01_01
122	Fernández, A., Rey, H., & Neffa, V. G. S. (2010). Evolutionary Relationships between the Diploid Turners grandiflora and the Octoploid T. fernandezii (Turneraceae). Annales Botanici Fennici, 47(5), 321–329. https://doi.org/10.5735/085.047.0501
123,124	van den Hof, K., van den Berg, R. G., & Gravendeel, B. (2008). Chalcone synthase gene lineage diversification confirms allopolyploid evolutionary relationships of European rostrate violets. Molecular Biology and Evolution, 25(10), 2099–2108. https://doi.org/10.1093/molbev/msn157
